# Supplementary material for: ‘We did everything we could’– a qualitative study exploring the acceptability of maternal-fetal surgery for spina bifida to parents
Source: Prenat Diagn. Author manuscript; Available in PMC 2022 Sep 7. (PMC7613560; doi:10.1002/pd.5996)
Supplement: Supplementary Information [file EMS152847-supplement-Supplementary_Information.zip]

Archive with 3 entries (3 files):
- pd5996-sup-0001-suppl-data.pdf
- pd5996-sup-0002-suppl-data.pdf
- pd5996-sup-0003-suppl-data.docx
